# Supplementary material for: Anterior subject positioning affects the maximal exerted isometric plantar flexion moment
Source: PLoS One. 2019 Jul 22;14(7):e0219840. doi: 10.1371/journal.pone.0219840 (PMC6645493; doi:10.1371/journal.pone.0219840)
Supplement: S1 File — The file contains the raw data of all participants and trials in the four positions in the following order: foot pressure, ankle joint rotation, foot plate rotation, measured max. moment, corrected max. moment and additional max. rate of torque development and time to reach max. rate of torque development. (XLSX) [file pone.0219840.s001.xlsx]

## Sheet: Tabelle1
Subject	Trial	Pressure_Beg_0	Pressure_Beg_3	Pressure_Beg_6	Pressure_Beg_9	AnkleJointRot_0	AnkleJointRot_3	AnkleJointRot_6	AnkleJointRot_9	PlateRotation_0	PlateRotation_3	PlateRotation_6	PlateRotation_9	Max_Torq_0	Max_Torq_3	Max_Torq_6	Max_Torq_9	Corr_Torq_0	Corr_Torq_3	Corr_Torq_6	Corr_Torq_9		Subject	Trial	maxRTD_0	maxRTD_3	maxRTD_6	maxRTD_9		Time_to_maxRTD_0	Time_to_maxRTD_3	Time_to_maxRTD_6	Time_to_maxRTD_9
1	a	19.85	122.4	178.32	341.94	15.97	9.43	8.7	6.14	3.75	3.89	4.3	4.69	120.45	138.86	151.36	176.41	129.44	156.67	166.54	195.13		1	a	662.43	680.95	701.58	698.48		0.08	0.1	0.11	0.05
	b	82.4	179.12	301.25	415.47	13.11	9.21	7.31	5.1	3.6	3.85	3.92	3.95	126.47	139.72	152.09	146.95	132.85	145.24	157.6	157.13			b	765.57	730.58	627.29	697.01		0.09	0.12	0.09	0.06
	c	112.99	190.36	350.23	474.54	14.46	9.22	7.85	5.53	4.14	4.34	4.2	3.76	132.53	151.08	151.41	142.53	141.38	166.37	172.27	169.13		2	a	793.56	699.85	839.1	860.77		0.07	0.05	0.05	0.05
2	a	95.03	122.37	175	249.36	20.4	13.87	9.05	6.6	3.34	5.06	5.39	3.72	105.51	156.07	171.56	116.42	109.9	161.36	184.02	133.2			b	473.12	441.44	719.66	598.33		0.04	0.06	0.08	0.05
	b	72.03	99.02	202.12	307.24	10.63	10.27	5.24	5.15	3.42	3.85	4	4.05	117.55	131.27	142.7	151.57	141.46	161.1	177.78	206.6		3	a	721.1	727.27	589.23	704.27		0.05	0.1	0.08	0.05
	c	72.5	107.72	252.51	304.98	17.97	18.1	9.81	8.71	3.4	4.29	5.18	4.88	111.91	136.09	168.1	166.51	114.59	142.73	182.58	183.16			b	527.43	746.39	805.79	731.12		0.06	0.04	0.06	0.04
3	a	82.5	135	204.56	411.13	10.83	9.32	7.14	4.01	4.03	4.95	4.8	4.55	125.82	156.26	151.89	164.6	134.95	166.32	161.63	184.53		4	a	685.47	841.94	721.7	704.57		0.05	0.05	0.05	0.05
	b	81.83	135.18	251.15	282.6	21.32	11.94	9.7	9.95	3.12	4.06	4.36	4.39	93.37	134.34	154.81	151.47	92.89	146.97	172.03	168.03			b	694.92	851.34	798.43	864.96		0.05	0.06	0.06	0.04
	c	32.5	124.97	122.3	439.17	13.51	10.31	10.7	2.92	3.98	4.15	4.66	4	127.53	140.79	153.09	157.79	142.72	157.7	174.19	184.3		5	a	763.29	893.47	761.69	702.49		0.04	0.05	0.04	0.03
4	a	67.43	124.8	263.78	270.24	16.04	13.62	9.82	10.12	3.29	3.51	3.87	3.82	95.7	103.98	124.58	126.99	111.4	120.3	149.85	150.68			b	391.34	539.88	579.96	656.17		0.06	0.05	0.05	0.05
	b	93.78	176.96	204.3	495	22.95	17.47	13.81	11.12	4.16	4.76	4.81	5.36	127.83	148.88	162.63	156.63	134.03	163.72	179.3	185.52		6	a	718.02	733.37	787.1	811.61		0.06	0.07	0.07	0.06
	c	47.85	127.15	226.81	283.93	12.06	13.26	11.15	8.65	2.64	3.99	4.69	5.23	32.29	77.46	87.63	101.45	35.88	82.09	95.76	113.25			b	194.9	340.37	492.64	428.38		0.02	0.03	0.04	0.03
5	a	74.18	91.8	192.5	214.2	9.64	8.23	5.33	5.14	2.91	2.97	3.17	3.24	97.24	96.72	117.45	118.9	118.6	118.02	149.7	149.7		7	a	470.29	502.67	512.56	569.4		0.06	0.06	0.07	0.06
	b	67.43	117.5	187.16	282.26	19.93	14.33	11.81	7.48	5.08	5.18	5.58	5.29	186.53	193.72	206.31	209.41	168.03	188.94	203.21	213.07			b	1272.49	1169.47	1330.4	985.62		0.06	0.06	0.13	0.06
	c	20.91	134.57	234.95	347.65	13.82	10.27	7.73	6.34	3.69	3.68	4.87	4.51	124.68	128.64	177.44	171.16	139.42	147.45	193.85	190.03		8	a	550.75	562.61	732.22	667.44		0.11	0.1	0.12	0.06
6	a	80.74	157.5	302.26	370.05	11.36	12.18	5.97	5.69	3.65	3.79	3.77	3.85	130.92	128.91	152.55	145.49	137.11	130.8	159.01	157.7			b	762.53	592.93	639.58	664.13		0.22	0.1	0.33	0.08
	b	110.63	221.57	342.6	410.82	12.81	10.11	8.75	7.48	4.48	4.47	5.33	5.12	149.82	156.96	164.9	159.78	160.51	171.68	185.21	187.8		9	a	745.78	885.71	729.05	874.35		0.05	0.06	0.06	0.06
	c	95	112.5	162.43	246.09	17.41	14.49	9.94	5.5	3.83	4.84	6.18	3.65	125.89	153.83	176.6	109.16	137.81	162.69	186.2	120.05			b	529.41	377.31	691.63	562.8		0.06	0.07	0.08	0.06
7	a	89.54	112.4	175	327.5	12.28	8.47	5.56	5.1	3.62	3.92	4.17	4.43	124.31	135.08	145.67	156.67	150.47	165.97	178.73	203.11		10	a	646.38	510.05	619.64	695.02		0.07	0.08	0.06	0.06
	b	36.92	107.43	205.21	316.44	20.14	17.84	10.62	10.65	3.77	4.47	5.38	5.57	116.75	142.3	180.02	179.33	119.96	150.54	193.35	194.59			b	594.17	723.88	692.02	715.39		0.07	0.04	0.07	0.05
	c	75.53	127.67	231.84	401.56	10.42	9.74	6.18	4.26	4.11	4.88	4.75	4.85	127.09	151.88	153.44	166.98	135.72	160.93	166.05	187.34		11	a	709.29	886.96	705.17	750.52		0.04	0.05		0.05
8	a	85.91	125	205.68	230.47	16.53	12.23	12.69	10.43	3.59	4.13	4.04	4.53	113.63	139.57	141.38	155.63	123.37	151.5	157.8	172.11			b	730.58	838.15	973.91	917.97		0.06	0.05	0.06	0.04
	b	43.17	112.5	112.5	413.68	14.11	8.52	9.37	4.16	3.89	3.89	4.29	3.88	126.33	136.06	142.92	156.74	145.04	155.82	164.48	179.44		12	a	807.16	840.56	809.56	675.32		0.05	0.05	0.06	0.03
	c	58.81	198.51	260.25	280.18	18.45	13.93	10.74	7.95	3.42	3.58	3.89	3.67	95.47	112.28	123.99	128.61	109.21	130.9	144.03	154.15			b	413.61	567.6	535.73	647.25		0.06	0.07	0.05	0.05
9	a	92.1	184.97	217	518.08	21.83	17.08	13.25	11.77	4.34	4.48	5.14	5.13	135.2	140.57	173.22	152.82	148.31	161.22	191.67	181.47		13	a	676.59	734.41	849.11	765.36		0.08	0.07	0.12	0.06
	b	88.71	126.25	207.5	280.88	16.59	13.57	11.11	8	4.01	4.06	4.78	4.86	62.48	70.5	89.88	94.85	63.31	74.11	97.53	107.34			b	244.86	359.95	484.42	449.05		0.03	0.03	0.04	0.02
	c	61.77	83.84	169.28	242.17	10.22	11.79	5.66	7.59	2.89	3.38	3.5	3.6	96.21	103.41	123.87	130.28	117.31	122.15	156.59	158.61		14	a	533.78	409.97	486.2	553.55		0.07	0.04	0.05	0.05
10	a	60	116.27	192.5	288.54	18.41	13.67	11.35	7.34	4.89	4.86	5.33	5.17	179.88	179.5	202.62	209.86	163.65	181.62	201.25	212.79			b	1211.5	1141.78	1217.18	1085.49		0.07	0.07	0.05	0.07
	b	32.1	149.93	217.5	334.67	14.56	10.6	8.5	6.45	3.52	4.06	5.01	4.38	118.54	144.11	174.13	168.57	129.69	159.06	191.61	185.31
	c	92.86	125	337.56	375	11.42	10.43	6.48	5.82	3.77	3.47	3.97	3.78	135.49	126.53	153.36	147.23	140.54	133.71	164.48	159.17
11	a	124.88	184.76	380.34	525.04	13.73	10.61	7.96	8.36	4.58	4.86	5.43	5.12	154.15	166.48	167.25	163.28	162.78	179.4	185.71	193.19
	b	95.03	112.53	147.47	208.58	17.06	14.31	9.95	8.63	4.04	5.05	5.1	5.63	132.46	158.98	155.24	171.75	144.75	167.53	167.68	181.3
	c	84.93	127.75	185	346.45	12.28	7.9	5.6	4.38	3.62	3.8	3.99	4.64	119.94	135.58	141.6	152.92	143.27	169.28	174.61	199.86
12	a	28.02	111.57	191.67	316.32	19.67	16.31	13.19	10.2	3.74	4.39	5.33	5.16	119.41	141.67	168.19	178	121.97	149.49	181.26	194.74
	b	76.5	130	230.83	362.53	9.89	8.98	6.92	4.49	4.16	4.85	4.92	4.9	130.43	154.04	160.65	165.13	138.22	165.4	172.87	181.86
	c	62.5	160.52	207.5	223.58	22.58	12.54	11.67	11.45	3.06	4.13	4.44	4.5	60.75	135.97	155.78	153.19	60.48	145.34	170.72	165.87
13	a	40	132.5	137.47	437.4	13.81	8.68	11.06	0.66	3.95	4.12	4.46	3.55	131.84	141.32	153.32	119.61	150.13	160.97	174.59	155.09
	b	85	176.03	259.33	347.71	16.94	12.89	9.85	7.4	3.39	3.4	3.8	3.6	98.97	107.11	123.6	131.59	113.27	124.89	147.53	158.17
	c	97.5	175.98	211.6	486.34	22.31	18.66	13.49	12.48	4.17	4.44	5.22	5.48	132.49	136.57	172.24	165.78	143.98	151.34	188.92	188.87
14	a	61.78	165.91	212.73	267.73	16.14	11.49	9.48	7.42	3.54	3.99	4.3	4.38	52.06	74.15	83.71	89.58	52.98	78.92	91.97	100.34
	b	67.47	84.28	172.83	272.59	9.71	12.15	4.82	5.51	2.75	3.2	3.29	3.93	90.58	99.34	116.37	141.55	109.63	115.43	148.19	175.73
	c	59.87	100	175	308.05	19.5	13.23	10.99	7.56	4.75	4.54	4.91	5.71	169.8	170.76	187.11	215.26	150.53	175.48	188.24	213.51
